# Supplementary material for: Validating the contributions of stem and root traits to barley lodging in western Canada
Source: Front Plant Sci. 2025 Aug 28;16:1547207. doi: 10.3389/fpls.2025.1547207 (PMC12423630; doi:10.3389/fpls.2025.1547207)
Supplement: Supplementary file 1 [file Table1.xlsx]

## Sheet: Supplementary Table 1
Supplementary Table 1. Description of the plant, stem and root traits measured in the study.
Trait	Description	Units
Plant
Lodging	A 1-9 score indicating the the proportion of the plot that had lodged with 1=no lodging and 9=complete lodging.	number
Height	Height of the plant from soil level to top of heads (not including awns).	mm
Force Per Plant	Whole plant bending resistance measured by the Stalker within a 1 m section of a row divided by the number of plants within the 1 m.	N
Stem
Internode Length	Length of the 2nd internode.	mm
Stem Strength	Maximum force exerted by the three-point bend testing machine to cause failure of the 2nd internode stem section (as calculated by Equation 2.1).	N∙mm
Stem Wall Thickness	Minimum stem wall thickness of the 2nd internode.	mm
Stem Inner Diameter	Maximum diameter measured across the pith between two points on the inner stem wall of the 2nd internode.	mm
Stem Outer Diameter	Maximum diameter measured between two points on the outer stem wall of the 2nd internode.	mm
Stem Volume	Calculated as (π ∙ (outer diameter radius)2- π ∙ (inner diameter radius)2) ∙ internode length.	mm3
Root
Root Angle	Greatest angle between opposing crown roots.	degrees
Root Spread	Distance between the tips of the two opposing crown roots used to measure root angle.	mm
Root Diameter	Median value of the root width estimation computed for all pixels of the medial axis of the entire root system (as measured by Rhizovision Explorer).	mm
Root Number	Median value for the number of roots estimated to have crossed a horizontal line that travelled in a vertical sweep down the root system (as measured by Rhizovision Explorer).	count
Total Root Length	Cumulative length of all the roots (as measured by Rhizovision Explorer).	mm
Root System Depth	Length in the vertical direction from the upper-most root pixel to the lower-most root pixel (as measured by Rhizovision Explorer).	mm
Root System Width	Length in the horizontal direction from the left-most root pixel to the right-most root pixel (as measured by Rhizovision Explorer).	mm
Network Area	Total number of root pixels within the root system (as measured by Rhizovision Explorer).	mm2
Convex Area	Area of the convex hull that encompasses the root system (as measured by Rhizovision Explorer).	mm2
Solidity	Network area divided by the network convex area (as measured by Rhizovision Explorer).	none

## Sheet: Supplementary Table 2
Supplementary Table 2. P-values associated with analysis of variance conducted on the plant, stem and root traits measured in the study.
	Plant				Stem							Root
Effect	Lodging	Height	Force Per Plant		Internode Length	Stem Strength	Stem Wall Thickness	Stem Inner Diameter	Stem Outer Diameter	Stem Volume		Root Angle	Root Spread	Root Diameter	Root Number	Total Root Length	Root System Depth	Root System Width	Network Area	Convex Area	Solidity
Genotype (G)	<0.01	<0.01	0.04		<0.01	<0.01	<0.01	<0.01	<0.01	<0.01		<0.01	<0.01	<0.01	0.02	<0.01	0.03	<0.01	<0.01	<0.01	<0.01
Site Year (SY)	0.98	0.06	0.08		0.13	0.07	0.06	0.05	0.05	0.06		0.08	0.07	0.05	0.07	0.09	0.07	0.05	0.05	0.05	0.17
G x SY	<0.01	<0.01	0.02		0.45	<0.01	<0.01	0.05	0.02	<0.01		0.02	0.05	0.13	0.15	0.48	0.32	0.49	0.03	0.5	0.38

## Sheet: Supplementary Table 3
Supplementary Table 3. Summary statistics for the plant, stem and root traits measured on the 13 genotypes used in the study.
	Plant										Stem																														Root
	Height (mm)					Force Per Plant (N)					Internode Length (mm)					Stem Strength (N∙mm)					Stem Wall Thickness (mm)					Stem Inner Diameter (mm)					Stem Outer Diameter (mm)					Stem Volume (mm3)					Root Angle (degrees)					Root Spread (mm)
Genotype	Mean	SD	Min	Max		Mean	SD	Min	Max		Mean	SD	Min	Max		Mean	SD	Min	Max		Mean	SD	Min	Max		Mean	SD	Min	Max		Mean	SD	Min	Max		Mean	SD	Min	Max		Mean	SD	Min	Max		Mean	SD	Min	Max
AB Cattlelac	786.4	116.6	619.3	937.7		0.1513	0.0436	0.1071	0.2314		112.07	4.73	102.18	115.47		81.96	15.19	64.77	101.36		2.3436	0.0757	2.2473	2.4501		5.229	0.319	4.725	5.527		8.648	0.426	7.987	8.997		4092	485.3	3350	4711		111.35	8.97	103.72	127.43		66.17	14.43	47.71	86.73
AC Metcalfe	754.9	84.7	645.3	875.6		0.1235	0.0384	0.0796	0.1685		114.27	4.6	106.75	119.64		43.7	10.54	29.54	57.94		1.6506	0.0527	1.5668	1.722		4.381	0.317	3.881	4.678		7.024	0.427	6.366	7.368		2710	395.5	2156	3129		86.73	10.35	76.82	103.91		56.57	12.2	43.64	75.61
AC Ranger	749.7	103.8	572.7	867.1		0.125	0.0402	0.0881	0.1977		111.94	4.82	103.9	117.31		52.89	11	39.42	69.26		2.1302	0.0584	2.0401	2.1928		4.758	0.319	4.259	5.063		7.901	0.425	7.244	8.248		3529	460.1	2822	4006		113.16	9.83	99.57	128.35		84.3	13.21	68.11	103.49
Amisk	723.4	122.8	541.2	891.2		0.1303	0.0476	0.0773	0.2169		122.78	4.68	114.81	127.31		69.34	11.81	55.3	85.12		2.0993	0.1322	1.9827	2.3475		4.864	0.318	4.366	5.168		7.98	0.432	7.313	8.342		4005	593.5	3103	4557		128.37	10.01	118.13	145.84		91.57	14.36	75.81	114.71
CDC Austenson	704.3	105.9	553.2	847.1		0.1117	0.0366	0.0585	0.1553		115.69	4.56	106.42	118.66		45.72	8.75	35.83	57.15		1.8268	0.0418	1.7845	1.9009		4.441	0.313	3.952	4.744		7.256	0.427	6.592	7.596		2970	458.1	2331	3390		111.63	6.52	103.31	119.07		71.5	12.25	56.71	88.05
CDC Bow	750	111.1	590.4	894.6		0.1253	0.0314	0.0893	0.1683		104	4.53	96.47	109.13		62.63	11.73	48.48	79.57		1.8186	0.0585	1.7427	1.8799		4.364	0.315	3.868	4.663		7.077	0.426	6.417	7.421		2550	383.6	1984	2936		107.26	6.65	98.78	115.28		77.2	12.3	63.59	92.84
CDC Maverick	905	121	743.8	1071.1		0.114	0.032	0.0602	0.1494		119.59	4.73	114.65	127.91		81.43	15.14	67.71	107.85		1.8615	0.0662	1.775	1.9449		4.698	0.321	4.188	4.989		7.81	0.43	7.142	8.165		3686	488.7	2925	4327		92.98	5.05	86.85	101.75		57.8	12.26	41.5	73.3
CDC Meredith	780.9	111.8	599.9	906.9		0.1603	0.041	0.1193	0.216		104.8	4.79	96.8	109.9		46.96	10.14	34.95	57.8		1.7254	0.0543	1.6542	1.7915		4.371	0.323	3.859	4.675		6.89	0.426	6.225	7.237		2401	397.5	1734	2758		86.63	7.86	79.47	99.83		51.5	13.24	38.17	71.27
CDC PolarStar	755.1	96.2	604	864.6		0.1461	0.043	0.1033	0.2199		113.6	4.8	105.72	119.09		46.82	9.37	38.34	61.64		1.5629	0.0422	1.502	1.6114		4.406	0.314	3.906	4.699		6.951	0.424	6.287	7.3		2631	428.1	1945	3083		86.93	7.41	77.58	98.69		54.94	13.23	40.22	76.5
Laureate	646.3	86	523.9	736.8		0.0846	0.0318	0.0528	0.1374		99.77	4.62	92.01	104.49		28.31	9.97	16.49	42.77		1.5296	0.0755	1.4249	1.6096		4.337	0.309	3.85	4.633		6.734	0.424	6.074	7.083		2104	387.7	1468	2438		82.91	10.19	71.42	100.22		51.7	14.57	36.89	73.68
Oreana	701.2	105.3	564.1	812.1		0.1203	0.0383	0.0859	0.1696		100.04	4.7	92.24	104.87		31.23	8.91	20.92	44.1		1.7452	0.1142	1.6288	1.8901		4.841	0.321	4.338	5.141		7.57	0.431	6.9	7.921		2695	453.1	1963	3111		106.27	8.22	97.12	120.11		70.6	13.68	54.05	91.77
Sirish	634	70.9	526.4	710.1		0.1164	0.0333	0.0883	0.1772		102.27	4.6	94.66	107.19		31.36	9.3	19.25	43.66		1.6675	0.0739	1.5692	1.7663		4.483	0.309	4.007	4.781		7.158	0.418	6.516	7.493		2473	299.8	2107	2850		86.67	7.21	79.27	98.89		45.77	11.06	31.57	59.49
TR15151	736	68.3	675.3	848.3		0.1242	0.0281	0.064	0.1393		104.43	4.89	96.65	109.29		44.3	9.05	33.62	57.14		1.7877	0.0329	1.7447	1.8354		4.117	0.322	3.629	4.419		6.816	0.423	6.158	7.162		2398	363.7	1856	2820		99.04	4.89	90.24	101.39		74.51	13.84	59.46	92.6

## Sheet: Supplementary Table 4
Supplementary Table 4. Summary statistics for the plant, stem and root traits measured at the six site-years used in the study.
	Plant										Stem																														Root
	Height (mm)					Force Per Plant (N)					Internode Length (mm)					Stem Strength (N∙mm)					Stem Wall Thickness (mm)					Stem Inner Diameter (mm)					Stem Outer Diameter (mm)					Stem Volume (mm3)					Root Angle (degrees)					Root Spread (mm)
Site-Year	Mean	SD	Min	Max		Mean	SD	Min	Max		Mean	SD	Min	Max		Mean	SD	Min	Max		Mean	SD	Min	Max		Mean	SD	Min	Max		Mean	SD	Min	Max		Mean	SD	Min	Max		Mean	SD	Min	Max		Mean	SD	Min	Max
2021 Saskatoon	590.3	61	523.9	743.8		0.1824	0.03071	0.13744	0.23138		107.22	7.97	97.11	120.13		62.95	19.01	42.77	101.36		1.8412	0.2514	1.5607	2.3941		4.3375	0.2779	4.0845	4.9681		7.02	0.568	6.343	8.254		2594	632.2	1801	3726		94.48	13.59	77.2	120.5		68.32	14.46	49.83	94.11
2022 Saskatoon	865.6	90.5	700	1071.1		0.1239	0.0372	0.0634	0.216		109.53	7.82	99.63	123.05		51.38	19.21	23.52	82.22		1.784	0.2299	1.502	2.2977		4.7252	0.3023	4.2938	5.4003		7.637	0.572	6.994	8.918		3121	723.5	2206	4396		95.45	15.24	77.11	125.69		53.37	13.64	36.26	76.84
2022 Kernen	693.1	86.5	583.3	912.7		0.14701	0.01618	0.10783	0.16955		114.64	7.86	104.49	127.91		64.29	22.51	36.12	107.85		1.8829	0.2882	1.5422	2.4501		4.8219	0.2999	4.3815	5.4883		7.718	0.573	7.083	8.997		3361	750.6	2438	4711		102.85	14.99	87.31	132.85		61.88	14.82	41.78	91.46
2022 Rosthern	741.1	81.5	605.5	896.9		0.08636	0.02608	0.05277	0.13626		111.68	7.91	101.92	125.23		39.25	16.6	16.49	67.71		1.7977	0.2295	1.4249	2.2473		4.8601	0.2992	4.4192	5.5267		7.7	0.571	7.061	8.975		3185	707.5	2289	4557		101.05	13.47	84.19	127.23		50.92	13.57	31.57	75.81
2023 Saskatoon	826.3	72.2	710.1	1001.5		0.10047	0.01273	0.07383	0.12573		112.78	7.67	103.37	126.25		47.86	15.27	29.89	72.42		1.8449	0.2161	1.6096	2.2957		4.5965	0.2946	4.1615	5.2643		7.486	0.566	6.853	8.758		3145	611.2	2420	4192		112.37	14.98	98.69	145.84		84.62	14.9	59.49	114.71
2023 Kernen	727	47.4	669.5	820		0.1103	0.01928	0.07213	0.15875		101.79	7.74	92.01	114.81		42.62	16.78	20.57	74.13		1.8145	0.2489	1.4562	2.3766		4.0638	0.2953	3.629	4.725		6.709	0.569	6.074	7.987		2290	577.8	1468	3350		92.65	15.2	71.42	118.13		74.42	13.61	55.68	96.5
